# Supplementary material for: CD47-SIRPα Checkpoint Disruption in Metastases Requires Tumor-Targeting Antibody for Molecular and Engineered Macrophage Therapies
Source: Cancers (Basel). 2022 Apr 11;14(8):1930. doi: 10.3390/cancers14081930 (PMC9026896; doi:10.3390/cancers14081930)
Supplement: Supplementary file 1 [file cancers-14-01930-s001.zip]

Archive with 1 entries (1 files):
- cancers-1609218-supplementary.pdf
